# Supplementary material for: Optimization of Silicon Nitride Nanopowder Content in Polyamide 12 (PA12) in Extrusion-Based Additive Manufacturing
Source: Nanomaterials (Basel). 2025 Dec 29;16(1):47. doi: 10.3390/nano16010047 (PMC12787588; doi:10.3390/nano16010047)
Supplement: Supplementary file 1 [file nanomaterials-16-00047-s001.zip]

Archive with 1 entries (1 files):
- nanomaterials-4039367-supplementary.pdf
